# Supplementary material for: Metacognitive Beliefs and Suicidal Ideation: An Experience Sampling Study
Source: Int J Environ Res Public Health. 2021 Nov 24;18(23):12336. doi: 10.3390/ijerph182312336 (PMC8656543; doi:10.3390/ijerph182312336)
Supplement: Supplementary file 1 [file ijerph-18-12336-s001.zip]

Archive with 1 entries (1 files):
- ijerph-1430229-supplementary.pdf
